# Supplementary material for: Boronic Acid-Containing 3H- pyrazolo[4,3-f]quinoline Compounds as Dual CLK/ROCK Inhibitors with Anticancer Properties
Source: Pharmaceuticals (Basel). 2024 Dec 10;17(12):1660. doi: 10.3390/ph17121660 (PMC11677846; doi:10.3390/ph17121660)
Supplement: Supplementary file 1 [file pharmaceuticals-17-01660-s001.zip]

Archive with 1 entries (1 files):
- pharmaceuticals-3305023-supplementary.pdf
